# Supplementary material for: FIAT LUX: The Mullein’s (Verbascum sp.) Image and Its Symbology Through History Within the Euro-Mediterranean Culture
Source: Plants (Basel). 2025 Oct 28;14(21):3294. doi: 10.3390/plants14213294 (PMC12608489; doi:10.3390/plants14213294)
Supplement: Supplementary file 1 [file plants-14-03294-s001.zip]

Archive with 15 entries (11 files):
- plants-3880488-supplementary/
- plants-3880488-supplementary/supplementary/
- plants-3880488-supplementary/supplementary/._.DS_Store
- plants-3880488-supplementary/supplementary/Supplementary table 1.pdf
- plants-3880488-supplementary/supplementary/Supplementary table 2.pdf
- plants-3880488-supplementary/supplementary/Supplementary table 3.pdf
- plants-3880488-supplementary/supplementary/Supplementary table 4.pdf
- plants-3880488-supplementary/__MACOSX/
- plants-3880488-supplementary/__MACOSX/._supplementary
- plants-3880488-supplementary/__MACOSX/supplementary/
- plants-3880488-supplementary/__MACOSX/supplementary/._.DS_Store
- plants-3880488-supplementary/__MACOSX/supplementary/Supplementary table 1.pdf
- plants-3880488-supplementary/__MACOSX/supplementary/Supplementary table 2.pdf
- plants-3880488-supplementary/__MACOSX/supplementary/Supplementary table 3.pdf
- plants-3880488-supplementary/__MACOSX/supplementary/Supplementary table 4.pdf
